# Supplementary material for: NEDD1 overexpression increases cell proliferation, tumor immune escape, and drug resistance in LUAD
Source: J Cancer. 2024 Mar 11;15(9):2460–74. doi: 10.7150/jca.91671 (PMC10988320; doi:10.7150/jca.91671)
Supplement: Supplementary file 1 — Supplementary table. [file jcav15p2460s1.xlsx]

## Sheet: Sheet1
Table S1. Relative expression of NEDD1 in clinical samples
	Age (years)	Gender	Tumor size (cm)	Location	Diagnosis	TNM stage	Stage	The relative expression of NEDD1
								Paracancerous tissues	LUAD tissue
1	78	Male	0.9*0.7	Upper lobe of the right lung	Lung adenocarcinoma	pT1aN0M0	ⅠA1	0.840791	0.450569
2	70	Female	1.3*1.1	Lower lobe of the left lung	Lung adenocarcinoma	pT1bN0M0	ⅠA2	0.189004	0.486266
3	75	Female	2.9*1.6	Lower lobe of the left lung	Lung adenocarcinoma	pT1cN0M0	ⅠA3	2.72543	3.29395
4	54	Female	2.6*1.8*2.1	Middle lobe of the right lung	Lung adenocarcinoma	pT1cN0M0	ⅠA3	0.0065991	4.37663
5	65	Female	1.6*1.2	Upper lobe of the left lung	Lung adenocarcinoma	pT1bN0M0	ⅠA2	0.436227	0.0592579
6	71	Female	2.2*2.0*1.2	Upper lobe of the right lung	Lung adenocarcinoma	pT1cN0M0	ⅠA3	0.0147803	1.16998
7	67	Female	3.1*3.0*4.9	Lower lobe of the right lung	Lung adenocarcinoma	pT2aN0M0	ⅠB	0.626978	0.667336
8	32	Male	2.3*1.5*1.1	Upper lobe of the left lung	Lung adenocarcinoma	pT1cN0M0	ⅠA3	2.96182	6.40776
9	66	Female	1.6*0.7	Lower lobe of the right lung	Lung adenocarcinoma	pT2aN0M0	ⅠB	3.1452	2.53705
10	37	Male	1.9*1.8*1.3	Middle lobe of the right lung	Lung adenocarcinoma	pT1bN1M0	ⅡB	2.65091	0.770119
11	75	Male	3.2	Upper lobe of the right lung	Lung adenocarcinoma	pT2aN0M0	ⅠB	0.379758	0.23055
12	60	Female	2.6*1.7*1.9	Lower lobe of the left lung	Lung adenocarcinoma	pT1cN0M0	ⅠA3	0.186402	6.96353
13	64	Female	1.4*1.2	Upper lobe of the right lung	Lung adenocarcinoma	pT1bN0M0	ⅠA2	3.66332	6.75748
14	65	Male	1.9*1.8*2.1	Lower lobe of the left lung	Lung adenocarcinoma	pT1bN0M0	ⅠA2	0.554715	0.197486
15	51	Female	2.3*2.1	Upper lobe of the left lung	Lung adenocarcinoma	pT1cN0M0	ⅠA3	0.0973834	0.381517
16	51	Female	1.7*1.3	Upper lobe of the right lung	Lung adenocarcinoma	pT1bN0M0	ⅠA2	0.19703	0.390434
17	66	Male	1.7	Upper lobe of the left lung	Lung adenocarcinoma	pT1bN0M0	ⅠA2	0.074488	0.0294243
18	61	Male	0.7	Upper lobe of the left lung	Lung adenocarcinoma	pT1aN0M0	ⅠA1	0.254044	0.167607
19	64	Female	1.5*1.1	Lower lobe of the right lung	Lung adenocarcinoma	pT1bN0M0	ⅠA2	0.28188	2.97554
20	67	Female	1.7*1.5	Lower lobe of the left lung	Lung adenocarcinoma	pT1bN0M0	ⅠA2	0.199319	3.10908
21	42	Female	2.5*1.8*3.0	Lower lobe of the left lung	Lung adenocarcinoma	pT1cN1M0	ⅡB	2.34538	0.752529
22	48	Male	1.2*1.3*0.6	Upper lobe of the left lung	Lung adenocarcinoma	pT1bN0M0	ⅠA2	0.831134	3.53037
23	65	Male	2.3*2.3*1.9	Upper lobe of the left lung	Lung adenocarcinoma	pT1bN1M0	ⅡB	0.802822	1.21124
24	64	Female	3.9*4.8*3.9	Upper lobe of the right lung	Lung adenocarcinoma	pT2bN0M0	ⅡA	0.534583	4.53097
